# Supplementary material for: Adaptation of Droplet Digital PCR-Based HIV Transcription Profiling to Digital PCR and Association of HIV Transcription and Total or Intact HIV DNA
Source: Viruses. 2023 Jul 22;15(7):1606. doi: 10.3390/v15071606 (PMC10384802; doi:10.3390/v15071606)
Supplement: Supplementary file 1 [file viruses-15-01606-s001.zip]

Archive with 1 entries (1 files):
- viruses-2503868-supplementary.pdf
